# Supplementary material for: c-Met Mediated Cytokine Network Promotes Brain Metastasis of Breast Cancer by Remodeling Neutrophil Activities
Source: Cancers (Basel). 2023 May 5;15(9):2626. doi: 10.3390/cancers15092626 (PMC10177081; doi:10.3390/cancers15092626)
Supplement: Supplementary file 1 [file cancers-15-02626-s001.zip]

Archive with 3 entries (3 files):
- sTable2_deseq .xlsx
- Supplementary Figures.pdf
- s_table_1_primer.xlsx
